# Supplementary material for: Association of Neuroretinal Thinning and Microvascular Changes with Hypertension in an Older Population in Southern Italy
Source: J Clin Med. 2022 Feb 19;11(4):1098. doi: 10.3390/jcm11041098 (PMC8879471; doi:10.3390/jcm11041098)
Supplement: Supplementary file 1 [file jcm-11-01098-s001.zip]

Archive with 1 entries (1 files):
- jcm-1569421-supplementary.pdf
